# Supplementary material for: Exploiting a Phage-Bacterium Interaction System as a Molecular Switch to Decipher Macromolecular Interactions in the Living Cell
Source: Viruses. 2018 Apr 1;10(4):168. doi: 10.3390/v10040168 (PMC5923462; doi:10.3390/v10040168)
Supplement: Supplementary file 1 [file viruses-10-00168-s001.zip]

Archive with 3 entries (2 files):
- Supplementary_Materials_Suranyi_Viruses/
- Supplementary_Materials_Suranyi_Viruses/SUPPLEMENTARY MATERIALS_2018_03_22.docx
- Supplementary_Materials_Suranyi_Viruses/SUPPLEMENTARY MATERIALS_2018_03_22.pdf
